# Supplementary material for: Target-Centric Multiplexed Screening of an Herbal Extract Identifies a Novel Dual A2A/A2B Receptor Antagonist for Cancer Immunotherapy
Source: ACS Cent Sci. 2026 Mar 13;12(3):358–74. doi: 10.1021/acscentsci.5c01843 (PMC13022719; doi:10.1021/acscentsci.5c01843)
Supplement: Supplementary file 2 [file oc5c01843_si_002.xlsx]

## Sheet: 13 TCM herbs
Herb name	Latin name
MD	Menispermum dauricum
RV	Rauvolfia verticillata
AD	Aristolochia debilis
RC	Rubia cordifolia
CC	Coptis chinensis
AT	Aster tataricus
SC	Schisandra chinensis
LB	Lycium barbarum
NI	Notopterygium incisum
MA	Morus alba
PH	Pseudostellaria heterophylla
SN	Strychnos nux-vomica
ER	Evodia rutaecarpa

## Sheet: 30 crude extracts 
Crude extract name	Phase of extraction	Herb name
ER-TA	total alkaloid	Evodia rutaecarpa
ER-EP	EtOAc phase	Evodia rutaecarpa
ER-AP	aqueous phase	Evodia rutaecarpa
CC-TA	total alkaloid	Coptis chinensis
CC-AP	aqueous phase	Coptis chinensis
CC-EP	EtOAc phase	Coptis chinensis
AT-TE	total extract	Aster tataricus
AT-AP	aqueous phase	Aster tataricus
AT-EP	EtOAc phase	Aster tataricus
SC-AP	aqueous phase	Schisandra chinensis
SC-EP	EtOAc phase	Schisandra chinensis
LB-AP	aqueous phase	Lycium barbarum
LB-EP	EtOAc phase	Lycium barbarum
NI-AP	aqueous phase	Notopterygium incisum
NI-EP	EtOAc phase	Notopterygium incisum
MA-AP	aqueous phase	Morus alba
MA-EP	EtOAc phase	Morus alba
PH-TE	total extract	Pseudostellaria heterophylla
PH-AP	aqueous phase	Pseudostellaria heterophylla
PH-EP	EtOAc phase	Pseudostellaria heterophylla
SN-TA	total alkaloid	Strychnos nux-vomica
SN-AP	aqueous phase	Strychnos nux-vomica
SN-EP	EtOAc phase	Strychnos nux-vomica
AD-TA	total alkaloid	Aristolochia debilis
AD-EP	EtOAc phase	Aristolochia debilis
RC-TE	total extract	Rubia cordifolia
RC-AP	aqueous phase	Rubia cordifolia
RC-EP	EtOAc phase	Rubia cordifolia
MD-TA	total alkaloid	Menispermum dauricum
RV-TA	total alkaloid	Rauvolfia verticillata
