# Supplementary material for: Target-Centric Multiplexed Screening of an Herbal Extract Identifies a Novel Dual A2A/A2B Receptor Antagonist for Cancer Immunotherapy
Source: ACS Cent Sci. 2026 Mar 13;12(3):358–74. doi: 10.1021/acscentsci.5c01843 (PMC13022719; doi:10.1021/acscentsci.5c01843)
Supplement: Supplementary file 3 [file oc5c01843_si_003.xlsx]

## Sheet: Sheet1
Table S2. Virtual screening hits from an ER-focused compound library.
Cmpd ID	Name	Docking score	MMGBSA	Formula	Smiles
ER-1	Rutaecarpine-10-O-rutinoside	-12.2027	-98.26	C30H33N3O11	O=C1C2=C(N=C3C4=C(C5=C(N4)C=CC(O[C@@H]6[C@@H](O)[C@@H](O)[C@H](OCC7OC(O)C(O)C(O)C7O)O[C@H]6C)=C5)CCN13)C=CC=C2
ER-2	13-Methyl-13H-indolo[2 ,3’:3,4]pyrido[2,1b]quinazolin-5-one	-11.0632	-86.44	C19H13N3O	CN1C2=C(C3=C1C4=NC5=C(C(N4C=C3)=O)C=CC=C5)C=CC=C2
ER-5	7β-Hydroxyrutaecarpine	-11.0464	-73.54	C18H13N3O2	O=C1C2=C(N=C3C4=C(C5=CC=CC=C5N4)C[C@H](N13)O)C=CC=C2
ER-3	Evodianinine	-10.9825	-92.12	C19H13N3O	CN1C2=C(C(N3C=CC4=C5C=CC=CC5=NC4=C13)=O)C=CC=C2
ER-15	Rutaecarpine-10-O-β-D-glucopyranoside	-10.8568	-94.57	C24H23N3O7	O=C(C1=C(N=C23)C=CC=C1)N3CCC4=C2NC5=C4C=C(OC6OC(C(C(C6O)O)O)CO)C=C5
ER-59	Hortiamine	-10.6224	-90.44	C20H17N3O2	COC1=CC=C2NC3=C(C2=C1)CCN4C(C5=C([N+](C)=C34)C=CC=C5)=O
ER-60	evodiamine	-10.5805	-67.81	C19H17N3O	CN1C2C3=C(CCN2C(=O)C4=CC=CC=C41)C5=CC=CC=C5N3
ER-7	13b-Hydroxyevodiamine	-10.3696	-68.04	C19H17N3O2	CN1C2=C(C(N3CCC4=C(C13)NC5=C4C=C(C=C5)O)=O)C=CC=C2
ER-9	rutaecarpine	-10.2553	-77.46	C18H13N3O	C1CN2C(=NC3=CC=CC=C3C2=O)C4=C1C5=CC=CC=C5N4
ER-8	10-Hydroxyrutaecarpine	-10.239	-76.23	C18H13N3O2	O=C1C2=C(C=CC=C2)N=C3C4=C(C5=CC(O)=CC=C5N4)CCN13
ER-6	1-Hydroxyrutaecarpine	-10.2206	-77.87	C18H13N3O2	O=C1C2=C(C(O)=CC=C2)N=C3C4=C(C5=CC=CC=C5N4)CCN13
ER-61	10-Methoxyrutaecarpine	-10.2041	-81.99	C19H15N3O2	O=C1C2=C(C=CC=C2)N=C3C4=C(C5=CC(OC)=CC=C5N4)CCN13
ER-83	higenamine	-9.88853	-72.08	C16H17NO3	C1CNC(C2=CC(=C(C=C21)O)O)CC3=CC=C(C=C3)O
ER-62	Evodiaxinine	-9.85873	-81.5	C20H15N3O	CN1C2=CC=CC=C2CC3=C1C4=NC5=C(C(N4C=C3)=O)C=CC=C5
ER-10	3-Hydroxyrutaecarpine	-9.75458	-75.25	C18H13N3O2	O=C1C2=C(C=CC(O)=C2)N=C3C4=C(C5=CC=CC=C5N4)CCN13
ER-11	Diosmin	-9.7307	-87.46	C28H32O15	COC1=CC=C(C=C1O)C2=CC(C3=C(O2)C=C(C=C3O)O[C@@H]4O[C@@H]([C@H]([C@@H]([C@H]4O)O)O)CO[C@@H]5O[C@H]([C@@H]([C@H]([C@H]5O)O)O)C)=O
ER-12	dehydroevodiamine	-9.69089	-85.24	C19H15N3O	CN1C2=CC=CC=C2C(=O)N3C1=C4C(=C5C=CC=CC5=N4)CC3
ER-13	berberine	-9.67798	-93.86	C20H18NO4+	COC1=C(C2=C[N+]3=C(C=C2C=C1)C4=CC5=C(C=C4CC3)OCO5)OC
ER-14	Nantenin	-9.65379	-78.47	C20H21NO4	CN1CCC2=CC(=C(C3=C2C1CC4=CC5=C(C=C43)OCO5)OC)OC
ER-4	Evodiamide C	-9.64805	-92.3	C37H32N6O6	CN1C(N(C(C2=C1C=CC=C2)=O)CCC(C3=CC=C(C=C3N)C4(C(NC5=CC=CC=C54)=O)CCN6C(C7=C(N(C6=O)C)C=CC=C7)=O)=O)=O
ER-16	Chrysoeriol-7-O-rutinoside	-9.59402	-94.97	C28H32O15	COC1=CC(C2=CC(C3=C(C=C(O[C@@H]4O[C@@H]([C@H]([C@@H]([C@H]4O)O)O)CO[C@@H]5O[C@H]([C@@H]([C@H]([C@H]5O)O)O)C)C=C3O2)O)=O)=CC=C1O
ER-17	(S)-7-Hydroxysecorutaecarpine	-9.58783	-65.86	C18H15N3O3	O=C1C2=C(N=CN1CC[C@]3(C(NC4=CC=CC=C43)=O)O)C=CC=C2
ER-18	isorhamnetin	-9.57763	-64.25	C16H12O7	COC1=C(C=CC(=C1)C2=C(C(=O)C3=C(C=C(C=C3O2)O)O)O)O
ER-19	(7R,8S)-7-Hydroxy-8-methoxy-rutaecarpine	-9.48908	-78.63	C19H15N3O3	O=C(N1[C@@H]([C@H]2OC)O)C(C=CC=C3)=C3N=C1C4=C2C5=CC=CC=C5N4
ER-20	Chrysophanol	-9.48246	-71.54	C15H10O4	CC1=CC(O)=C2C(C3=C(C(C2=C1)=O)C=CC=C3O)=O
ER-21	2-methylanthraquinone	-9.45203	-62.99	C15H10O2	CC1=CC2=C(C=C1)C(=O)C3=CC=CC=C3C2=O
ER-22	(7R,8S)-7,8-Dihydroxyrutaecarpine	-9.42349	-70.59	C18H13N3O3	O=C1C2=C(N=C3C4=C([C@@H]([C@H](N13)O)O)C5=CC=CC=C5N4)C=CC=C2
ER-23	quercetin	-9.4233	-59.61	C15H10O7	C1=CC(=C(C=C1C2=C(C(=O)C3=C(C=C(C=C3O2)O)O)O)O)O
