# Supplementary material for: Target-Centric Multiplexed Screening of an Herbal Extract Identifies a Novel Dual A2A/A2B Receptor Antagonist for Cancer Immunotherapy
Source: ACS Cent Sci. 2026 Mar 13;12(3):358–74. doi: 10.1021/acscentsci.5c01843 (PMC13022719; doi:10.1021/acscentsci.5c01843)
Supplement: Supplementary file 4 [file oc5c01843_si_004.xlsx]

## Sheet: 20 AS-MS hits
Table S3A. AS-MS screening of the ER extract yielded 20 hit compounds.
ID	Compound name	Chemical Formula	Smiles
ER-24	Arachidoside	C16H16O6	COC1=C(C=CC(=C1)C2C(CC3=C(C=C(C=C3O2)O)O)O)O
ER-25	Wuzhuyurutine A	C17H11N3O2	O=C1C2=C(NC3C4=C(C5=C(N4)C=CC=C5)C(N13)=O)C=CC=C2
ER-26	Bouchardatine	C17H11N3O2	O=CC1=C(NC2=CC=CC=C21)C3=NC4=C(C(N3)=O)C=CC=C4
ER-27	Wuzhuyurutine B	C17H11N3O3	O=C(C1=C(NC2=C1C=CC=C2)C3=NC4=C(C(N3)=O)C=CC=C4)O
ER-28	Wuzhuyurutine D	C17H11N3O3	O=C(C1=C(NC2=C1C=CC=C2)C3=NC(C4=C(N3)C=CC=C4)=O)O
ER-29	1,2,3-Trimethylcyclopentene	C8H14	CC1CCC(=C1C)C
ER-30	Rutaecarpine-1-O-β-D-glucopyranoside	C24H23N3O7	O=C1C2=C(C(OC3OC(C(C(C3O)O)O)CO)=CC=C2)N=C4C5=C(C6=CC=CC=C6N5)CCN14
ER-15	Rutaecarpine-10-O-β-D-glucopyranoside	C24H23N3O7	O=C(C1=C(N=C23)C=CC=C1)N3CCC4=C2NC5=C4C=C(OC6OC(C(C(C6O)O)O)CO)C=C5
ER-6	1-Hydroxyrutaecarpine	C18H13N3O2	O=C1C2=C(C(O)=CC=C2)N=C3C4=C(C5=CC=CC=C5N4)CCN13
ER-10	3-Hydroxyrutaecarpine	C18H13N3O2	O=C1C2=C(C=CC(O)=C2)N=C3C4=C(C5=CC=CC=C5N4)CCN13
ER-5	3-Hydroxyrutaecarpine	C18H13N3O2	O=C1C2=C(N=C3C4=C(C5=CC=CC=C5N4)C[C@H](N13)O)C=CC=C2
ER-8	10-Hydroxyrutaecarpine	C18H13N3O2	O=C1C2=C(C=CC=C2)N=C3C4=C(C5=CC(O)=CC=C5N4)CCN13
ER-9	rutaecarpine	C18H13N3O	C1CN2C(=NC3=CC=CC=C3C2=O)C4=C1C5=CC=CC=C5N4
ER-22	(7R,8S)-7,8-Dihydroxyrutaecarpine	C18H13N3O3	O=C1C2=C(N=C3C4=C([C@@H]([C@H](N13)O)O)C5=CC=CC=C5N4)C=CC=C2
ER-31	Wuzhuyurutine C	C18H13N3O3	COC(C1=C(NC2=CC=CC=C21)C3=NC(C4=C(N3)C=CC=C4)=O)=O
ER-61	10-Methoxyrutaecarpine	C19H15N3O2	O=C1C2=C(C=CC=C2)N=C3C4=C(C5=CC(OC)=CC=C5N4)CCN13
ER-32	Evollionines A	C19H15N3O2	CN(C1=NC=CC2=C1NC3=CC=CC=C32)C4=CC=CC=C4C(O)=O
ER-33	14-formyldihydro rutaecarpine	C19H15N3O2	C1CN2C(C3=C1C4=CC=CC=C4N3)N(C5=CC=CC=C5C2=O)C=O
ER-34	1-methyl-2-[(6z,9z)-6,9-pentadeca-dienyl]-4(1h)-quinolone	C25H35NO	CCCCCC=CCC=CCCCCCC1=CC(=O)C2=CC=CC=C2N1C
ER-35	Dihydroevocarpine	C23H35NO	CCCCCCCCCCCCCC1=CC(C2=C(N1C)C=CC=C2)=O

## Sheet: AM-MS screening results
	Table S3B. AM-MS screening results for hit-related features.
MS_ID	Chemical Formula	Measured m/z	RT (min)	Control1	Control2	Control3	Control4	Target1	Target2	Target3	Target4	BI-1	BI-2	BI-3	BI-4	BI-mean	P value
WZY117_25	C8H14	111.117	8.65	316000	551000	713000	513000	1090000	622000	1310000	1370000	3.44937	1.12886	1.83731	2.67057	2.27152	0.0224368
WZY16_1	C24H23N3O7	466.161	10.35	17800000	12500000	10300000	11200000	107000000	109000000	121000000	90200000	6.01124	8.72	11.7476	8.05357	8.6331	7.27624e-06
WZY13_19	C18H13N3O2	304.108	10.7	246000	796000	451000	366000	1100000	1170000	1000000	1460000	4.47154	1.46985	2.21729	3.98907	3.03694	0.00347074
WZY26_4	C17H11N3O3	290.092	13.02	2200000	2020000	1960000	1700000	4520000	4500000	4570000	3910000	2.05455	2.22772	2.33163	2.3	2.22848	1.3553e-05
WZY13_27	C18H13N3O2	304.108	13.4	43000000	35900000	36200000	33500000	84600000	90700000	88500000	75700000	1.96744	2.52646	2.44475	2.2597	2.29959	1.7792e-05
WZY25_7	C17H11N3O2	290.092	13.49	423000	350000	391000	332000	914000	1040000	895000	757000	2.16076	2.97143	2.289	2.28012	2.42533	0.000137144
WZY13_29	C18H13N3O2	304.108	13.98	12100000	10300000	10900000	10500000	22400000	23700000	23600000	20400000	1.85124	2.30097	2.16514	1.94286	2.06505	1.0918e-05
WZY155_3	C16H16O6	305.103	14.06	1840000	1450000	1370000	1240000	15700000	15800000	16600000	14000000	8.53261	10.8966	12.1168	11.2903	10.7091	2.69097e-07
WZY13_31	C18H13N3O2	304.108	14.54	777000	714000	713000	613000	1820000	1590000	1730000	1540000	2.34234	2.22689	2.42637	2.51223	2.37696	1.11311e-05
WZY2_60	C18H13N3O	288.113	15.27	2330000	2100000	2060000	2100000	10200000	10800000	10500000	9940000	4.37768	5.14286	5.09709	4.73333	4.83774	1.23369e-08
WZY11_32	C18H13N3O3	320.103	16.88	109000	110000	148000	63300	349000	414000	333000	339000	3.20183	3.76364	2.25	5.35545	3.64273	6.31316e-05
WZY2_67	C18H13N3O	288.113	17.65	1110000	1150000	994000	1600000	2910000	2900000	3340000	2980000	2.62162	2.52174	3.36016	1.8625	2.59151	3.78463e-05
WZY15_47	C19H15N3O2	318.123	18.37	266000	1500000	203000	1550000	2990000	3530000	3130000	2860000	11.2406	2.35333	15.4187	1.84516	7.71445	0.0013585
WZY56_81	C25H35NO	366.279	20.38	4560000	1640000	676000	5080000	5950000	8140000	8020000	6530000	1.30482	4.96341	11.8639	1.28543	4.85439	0.0136844
WZY43_97	C23H35NO	342.278	20.56	369000	3860000	2990000	4320000	204000000	227000000	87400000	157000000	52.8497	58.8083	29.2308	36.3426	41.4606	0.00168856
