# Supplementary material for: Target-Centric Multiplexed Screening of an Herbal Extract Identifies a Novel Dual A2A/A2B Receptor Antagonist for Cancer Immunotherapy
Source: ACS Cent Sci. 2026 Mar 13;12(3):358–74. doi: 10.1021/acscentsci.5c01843 (PMC13022719; doi:10.1021/acscentsci.5c01843)
Supplement: Supplementary file 5 [file oc5c01843_si_005.xlsx]

## Sheet: 27 hits from metabolomics
Table S4A. Metabolomics profiling of ER sub-fractions yielded 27 hit compounds.
ID	Compound name	Chemical Formula	Smiles
ER-30	Rutaecarpine-1-O-β-D-glucopyranoside	C24H23N3O7	O=C1C2=C(C(OC3OC(C(C(C3O)O)O)CO)=CC=C2)N=C4C5=C(C6=CC=CC=C6N5)CCN14
ER-15	Rutaecarpine-10-O-β-D-glucopyranoside	C24H23N3O7	O=C(C1=C(N=C23)C=CC=C1)N3CCC4=C2NC5=C4C=C(OC6OC(C(C(C6O)O)O)CO)C=C5
ER-36	7R,8R-8-hydroxy-4-isopropylidene-7-methylbicyclo[5.3.1]undec-1-ene	C15H24O	CC(=C1CCC2(CC(=CC1)CCC2O)C)C
ER-37	(-)-Caryophyllene oxide	C15H24O	CC1(CC2C1CCC3(C(O3)CCC2=C)C)C
ER-38	Neryl 3-methylbutyrate	C15H26O2	CC(C)CC(=O)OCC=C(C)CCC=C(C)C
ER-39	Neryl isovalerate	C15H26O2	CC(C)CC(=O)OC(C=C(C)CCC=C(C)C)O
ER-40	(Z)-3,7-Dimethylocta-2,6-dienyl valerate	C15H26O2	CCCCC(=O)OCC=C(C)CCC=C(C)C
ER-41	3,3-dimethylallyl-4-methoxy-2-quinolone	C18H23NO2	COC1C2=CC=CC=C2NC(=O)C1(CCC=C)CCC=C
ER-42	2-Hydroxy-3-formyl-7-methoxycarbazole	C14H11NO3	COC1=CC2=C(C=C1)C3=C(N2)C=C(C(=C3)C=O)O
ER-43	6-Methoxy-1,2,3,4-tetrahydro-β-carboline	C12H14N2O	COC1=CC2=C(NC3=C2CCNC3)C=C1
ER-44	Calodendrolide	C15H16O4	CC1=CCC[C@]2([C@H](OC([C@H]3O[C@]132)=O)C4=COC=C4)C
ER-24	Arachidoside	C16H16O6	COC1=C(C=CC(=C1)C2C(CC3=C(C=C(C=C3O2)O)O)O)O
ER-83	higenamine	C16H17NO3	C1CNC(C2=CC(=C(C=C21)O)O)CC3=CC=C(C=C3)O
ER-45	1-Methyl-2-[6-carbonyl-(E)-4-undecenyl]-4(1H)-quinolinone	C21H27NO2	CCCCCC(/C=C/CCCC1=CC(C2=CC=CC=C2N1C)=O)=O
ER-46	Euocarpine A	C21H27NO2	CCCCC(/C=C/CCCCC1=CC(C2=CC=CC=C2N1C)=O)=O
ER-47	Euocarpine B	C21H27NO2	CCC/C=C/C(CCCCCC1=CC(C2=CC=CC=C2N1C)=O)=O
ER-48	12α-hydroxylimonin	C26H30O9	CC1(C2CC(=O)C3(C(C24COC(=O)CC4O1)CC(C5(C36C(O6)C(=O)OC5C7=COC=C7)C)O)C)C
ER-49	rutaevin	C26H30O9	CC1(C2C(=O)C(C3(C(C24COC(=O)CC4O1)CCC5(C36C(O6)C(=O)OC5C7=COC=C7)C)C)O)C
ER-50	Acetonylevodiamine	C22H21N3O2	CC(CC12C3=C(C4=C(N3)C=CC=C4)CCN1C(C5=C(N2C)C=CC=C5)=O)=O
ER-51	MeODMT	C13H18N2O	CN(C)CCC1=CNC2=C1C=C(C=C2)OC
ER-52	1-Methyl-2-[7-carbonyl-(E)-9-tridecenyl]-4(1H)-quinolinone	C23H31NO2	O=C(CCCCCCC1=CC(C2=CC=CC=C2N1C)=O)/C=C/CCCC
ER-53	Euocarpine C	C23H31NO2	CCCCC(/C=C/CCCCCCC1=CC(C2=CC=CC=C2N1C)=O)=O
ER-54	Euocarpine D	C23H31NO2	CCC/C=C/C(CCCCCCCC1=CC(C2=CC=CC=C2N1C)=O)=O
ER-55	Evodirutaenin	C26H28O11	[H][C@]12CC(OC[C@@]13C(C(C)(O2)C)=C(C([C@]4([C@@]56O[C@@H]5C(O[C@H]([C@@]6(CC[C@]34[H])C)C7=CC(OC7O)=O)=O)C)=O)O)=O
ER-56	Skimmianine	C14H13NO4	COC1=CC=C2C(N=C3OC=CC3=C2OC)=C1OC
ER-57	1,2,3,4-tetrahydro-1-oxo-β-carboline	C11H10N2O	C1CNC(=O)C2=C1C3=CC=CC=C3N2
ER-58	obacunone	C26H30O7	CC1(C2CC(=O)C3(C(C2(C=CC(=O)O1)C)CCC4(C35C(O5)C(=O)OC4C6=COC=C6)C)C)C

## Sheet: metabolomics profiling results 
						Table S4B. Metabolomics profiling results for hit-related features (F3-specific).
FR1	FR2	FR3	FR4	FR5		Chemical Formula	Measured m/z	RT (Min)	Log10 MS1 intensity (F1)	Log10 MS1 intensity (F2)	Log10 MS1 intensity (F3)	Log10 MS1 intensity (F4)	Log10 MS1 intensity (F5)
0	0	2060000	0	0		C15H24O	221.19	10.21	ND	ND	6.31387	ND	ND
0	0	766000	0	0		C15H26O2	239.2	10.21	ND	ND	5.88423	ND	ND
0	0	6820000	31400	0		C18H23NO2	286.18	10.29	ND	ND	6.83378	4.49693	ND
16000	55500	133000000	312000	7790		C24H23N3O7	466.16	10.32	4.20412	4.74429	8.12385	5.49415	3.89154
0	0	111000	0	0		C14H11NO3	242.081	10.5	ND	ND	5.04532	ND	ND
0	0	1730000	0	0		C12H14N2O	203.118	10.5	ND	ND	6.23805	ND	ND
0	0	3370000	0	0		C18H23NO2	286.18	10.64	ND	ND	6.52763	ND	ND
0	0	206000	0	0		C20H17N3O3	348.134	10.67	ND	6.63949	7.80821	5.08279	ND
0	36600	17000000	0	0		C20H19N3O5	382.139	10.79	3.77305	5.98722	7.79934	5.63347	3.85491
0	21400	3450000	0	0		C15H16O4	261.112	10.91	ND	ND	5.31387	ND	ND
0	0	1410000	6810	0		C26H30O8	471.202	11.07	ND	ND	5.48714	4.20683	ND
0	0	9050000	34500	0		C15H24O	221.19	11.1	ND	4.56348	7.23045	ND	ND
3210	0	43200000	114000	6950		C15H26O2	239.2	11.1	ND	4.33041	6.53782	ND	ND
0	84100	28400000	0	0		C18H17N3O3	324.134	11.21	ND	5.38021	6.90037	ND	ND
0	0	6780000	11400	0		C16H16O6	305.102	11.41	ND	ND	6.14922	3.83315	ND
0	0	428000	0	0		C16H17NO3	272.128	11.44	ND	ND	6.95665	4.53782	ND
0	0	296000	0	0		C11H10N2O	187.087	11.44	ND	ND	7.8169	5.52763	ND
0	0	41200	0	0		C21H27NO2	326.211	11.68	3.50651	ND	7.63548	5.0569	3.84198
0	0	36800000	0	0		C15H24O	221.19	11.8	ND	4.9248	7.45332	ND	ND
0	0	10700000	0	0		C16H17NO3	272.128	11.8	ND	ND	6.83123	4.0569	ND
0	0	2090000	9640	0		C15H26O2	239.2	11.8	ND	4.71684	6.69897	ND	ND
0	0	438000	0	0		C20H17N3O3	348.134	12	ND	5.50651	6.78176	4.22789	ND
62000	138000	4670000000	15500000	693000		C26H30O9	487.197	12.17	ND	ND	5.63144	ND	ND
0	0	34700000	0	0		C22H21N3O2	360.17	12.17	ND	ND	5.47129	ND	ND
0	0	5190000	9710	0		C13H18N2O	219.149	12.27	ND	ND	4.6149	ND	ND
0	0	5190000	9710	0		C28H32O10	529.207	12.43	ND	ND	6.3962	4.2833	ND
0	0	2140000	0	0		C18H23NO2	286.18	12.59	ND	ND	7.56585	ND	ND
0	0	51900	0	0		C26H28O8	469.186	12.61	ND	3.93601	4.59106	4.13988	ND
						C18H13N3O2	304.108	12.82	ND	4.78032	6.80003	5.23805	ND
						C18H15N3O	290.128	12.99	ND	4.77452	7.86392	6.33041	ND
						C23H31NO2	354.242	12.99	ND	ND	7.02938	ND	ND
						C16H17NO3	272.128	13.02	ND	ND	6.32015	3.98408	ND
						C26H28O11	517.17	13.08	ND	ND	5.64147	ND	ND
						C14H13NO4	260.091	13.29	4.79239	5.13988	9.66932	7.19033	5.84073
						C26H30O9	487.196	13.38	ND	ND	6.15229	4.25768	ND
						C23H31NO2	354.242	13.54	ND	ND	7.54033	ND	ND
						C18H17N3O3	324.134	13.99	ND	5.05308	6.2878	ND	ND
						C15H17NO2	244.133	14.24	ND	ND	6.35793	4.90956	ND
						C14H11NO3	242.081	14.66	ND	ND	6.71517	3.98722	ND
						C14H11NO3	242.081	14.66	ND	ND	6.71517	3.98722	ND
						C11H10N2O	187.087	14.71	ND	ND	6.33041	ND	ND
						C26H30O10	503.191	14.92	ND	ND	5.95472	5.65031	ND
						C26H28O9	485.18	14.97	ND	ND	5.50651	5.18469	ND
						C26H30O7	455.206	14.97	ND	ND	4.71517	ND	ND
						C18H19N3O	294.16	15.09	ND	ND	6.16137	6.29667	ND
						ND, not detected.
